# Supplementary material for: A live dengue virus vaccine carrying a chimeric envelope glycoprotein elicits dual DENV2-DENV4 serotype-specific immunity
Source: Nat Commun. 2023 Mar 13;14:1371. doi: 10.1038/s41467-023-36702-x (PMC10009830; doi:10.1038/s41467-023-36702-x)
Supplement: Supplementary file 3 — Source Data [file 41467_2023_36702_MOESM3_ESM.xlsx]

## Sheet: Figure 3
Fig. 3a
Vero-81 growth Curve
Hours	DV2 ic			DV2/4 trnEDII ic			DV2/4 EDII ic			DV4 ic
4	1	1	1	1	10	1	1	1	1	1	10	10
24	210	450	280	110	0.01	20	180	290	270	460	550	320
48	18300	13800	15600	560	540	340	1580	1550	2080	7500	7600	5200
72	1050000	810000	1110000	8500	8700	8100	30800	25100	31800	101000	115000	92000
96	15300000	14100000	17400000	81000	109000	90000	231000	110000	328000	1040000	1440000	1290000
120	17100000	14000000	14200000	1120000	1250000	760000	1290000	780000	1000000	2900000	3490000	3020000
144	8200000	4500000	7300000	1540000	2030000	1470000	950000	760000	710000	3170000	3330000	3240000
168	8500000	5500000	6400000	2190000	1970000	1650000	760000	660000	1110000	5700000	8400000	7300000
Fig. 3b
U937-DC-SIGN growth Curve
hours	DENV2/4 EDII ic						DENV4 ic						DENV2
0*	0.1*	0.1*					0.14*	0.12*	0.27*						0.1*	0.1*
24	6.7	4.3	4.1	3	3	4	3.7	3.2	2.8	3.8	7.9	5	6.2	6.1	5.7	3.5	2.1	1.3
48	16.7	21.74	23.1	23.7	25	25.6	41	39	45.5	50	52.3	51.7	26.4	28.4	29.8	33.1	31.2
72	16.6	18.7			17.1	14.6	45	47.8	48	44.9	42.1	44.7	40.1	41.7	37.8	36.1	44.3	43.4
Fig.3c
Antibody EC50 measurements
	DENV2 ic	DV2/4 trnEDII ic	DV2/4 EDII ic	DENV4 ic
2D22	0.04166	0.01114	0.01654	20
3F9	0.003824	0.001489	0.09929	20
126	17.1	0.008287	0.0178	0.4052
131	15	0.03177	0.09328	0.1339
EDE1 C8	0.1704	0.05328	0.05134	1.095
EDE2 B7	0.04154		0.06075	0.04131
Fig. 3d
DENV2 sera
	DENV2 ic	DENV2/4 EDII ic	DENV4 ic
DT242	195.3	110.5	10
DENV-2 08/90	399.7	306.8	22.94
HE 5508/90 03-13-10	781	89.22	20.28
DT001d 09-28-16	429.5	420.4	84.31
DT168 02/12/16	121.2	442.7	15.11
Fig. 3e
DENV4 sera	DENV2 ic	DENV2/4 EDII ic	DENV4 ic
256.01.58	10	27.2	29.5
256.01.58 KJB	11.65	103.6	318.8
256.01.68 VLH	51.19	68.53	338.7
256.01.51	20.73	106.6	74.79

## Sheet: Figure 4
Fig. 4b
Copies/ml sera
day	DV4 NHP												DV2 NHP												DV2/4 NHP
0	9283.52	10368.3	8490.39	3821.3	3405.78	1899.84							0	0	0	0	287.627	239.941											287.627	239.941
1	567763	613988	569136	408826	390725	384931							3580485	3848170	3642615	4048810	4306272	3602868							23182		19182	30695.8	19138.5	20058.6	63028.4	57782.3	62627.1	47927	37869.8	38594.2
2	7644172	7950450	7657824	4225235	4076554	4346841							202000000	215000000	202000000	102000000	118000000	118000000							209568		214022	696003	739930	750279	1052407	1103035	1042367	747272	706787	624700
3	530962	566278	477235	1316337	1302406	1245963							52660236	53113432	52560479	12104135	12826611	11957067							22422.4	22706.2	20937.5	215666	185956	216339	81164.5	75561	73123.5	48029.2	48195.9	54951.8
4	52791.3	41872.5	48671.9	239754	237072	257446							645251	658778	657747	94549.2	109108	97941.7							2400.03	5264.8	4473.44	96770.4	95623.1	84705.6	37651.8	35242.5	38211.1	3008.06	2842.22	2961.94
5	0	245.288	142.127	8746.96	10535.8	9750.19							2549.1	1629.21	2673.93	0	59.1103	514.058							0			1100.26	1314.72	813.017	311.352	78.2778	162.019	71.9986	83.3491	84.837
6	24288.2	27032.7	23999	51289.6	43114.9	35417.8							16094.5	14549.8	18437.4	2260.36	9310.97	2736.11							2419.25	1335.73	1718.99	2411.07	418.531	2246.15	109.584	459.173	334.257	120.49	52.0875	42.1649
7	574.329	386.639	1116.73	136.731	0	255.672							4232.05	4745.02	6012.85	0	112.67	606.443							0			0
8	6054.7	7681.03	3146.81	4606.86	5088.51	2123.74							108.335	0	112.936	0	0	0							83.1993					87.213				19.5885
9	0	0	411.001	70.2718	132.783	0							0	0	217.778	0	0	0								144.123		0			37.8181
10	253.606	114.794	0	5664.47	5563.05	2093.8							175.848	0	0	0	0	0							41.824		57.1582						76.3445
Fig. 4c
Day 0	EC50 for neutralization of DENV2						EC50 for neutralization of DENV4
	DV2/4 EDII	DV2	DV4				DV2/4 EDII	DV2	DV4
	10	10	10				10	10	10
	10	10	10				10	10	10
	10						10
	10						10
Day 20	EC50 for neutralization of DENV2						EC50 for neutralization of DENV4
	DV2/4 EDII	DV2	DV4				DV2/4 EDII	DV2	DV4
	194.9	4439	219.5				45.21	91.21	570.8
	276.2	8271	154				104.2	30.79	403.2
	468.7						89.54
	442						129.9
Day 60	EC50 for neutralization of DENV2						EC50 for neutralization of DENV4
	DV2/4 EDII	DV2	DV4				DV2/4 EDII	DV2	DV4
	304.8	3737	96.27				70.87	121.3	1477
	404.8	2875	175				184.7	98.86	460.1
	439.6						119.5
	375						131.6
Day 90	EC50 for neutralization of DENV2						EC50 for neutralization of DENV4
	DV2/4 EDII	DV2	DV4				DV2/4 EDII	DV2	DV4
	170.6	4014	205.1				163.8	353.8	3664
	222.6	2490	83.36				287.6	362.9	702.1
	160.9						297.5
	255.1						293.4

## Sheet: Figure 5
Figure 5a
DV2 neutralization EC50s - values background subtracted
NHP	control	DV4 depl	DV2+DV4 depl	control	DV4 depl	DV2+DV4 depl	control	DV4 depl	DV2+DV4 depl
1	174.1	14.97	0
2	229.3	39.29	0
3	115.2	4.23	0
4	399.2	7.86	0
21				6654.75	942.95	0
22				3140	1354	0
41							53.93	0	0
42							14.88	0	0
Figure 5b
DV4 neutralization EC50s - values background subtracted
NHP	control	DV2 depl	DV2+DV4 depl	control	DV2 depl	DV2+DV4 depl	control	DV2 depl	DV2+DV4 depl
1	94	12.4	0
2	313.4	50.9	0
3	147.4	52.14	0
4	61.42	30.94	0
21				58.01	0	0
22				72.75	0	0
41							3611	3757	0
42							1869	867	0

## Sheet: Figure 6
Figure 6a
DV2/4 EDII neutralization EC50s - values background subtracted
NHP	control	DV2 depl	DV4 depl	DV2+DV4 depl	control	DV2 depl	DV4 depl	DV2+DV4 depl	control	DV2 depl	DV4 depl	DV2+DV4 depl
1	258	119.4	4.67	0
2	856.08	583.78	69.28	0
3	586	197.8	12.63	0
4	453.58	202.98	0	0
21					1487	0	196.1	0
22					1023	0	74.65	0
41									5438	1241	0	0
42									312.3	212.5	0	0
